# Supplementary material for: Binge Eating and Obesity Differentially Alter the Mesolimbic Endocannabinoid System in Rats
Source: Int J Mol Sci. 2025 Jan 31;26(3):1240. doi: 10.3390/ijms26031240 (PMC11818181; doi:10.3390/ijms26031240)
Supplement: Supplementary file 1 [file ijms-26-01240-s001.zip]

Archive with 1 entries (1 files):
- ijms-3411845-supplementary.docx
